# Supplementary material for: Red and far-red light improve the antagonistic ability of Trichoderma guizhouense against phytopathogenic fungi by promoting phytochrome-dependent aerial hyphal growth
Source: PLoS Genet. 2024 May 20;20(5):e1011282. doi: 10.1371/journal.pgen.1011282 (PMC11142658; doi:10.1371/journal.pgen.1011282)
Supplement: S1 Table — (XLSX) [file pgen.1011282.s009.xlsx]

## Sheet: Sheet1
S1 Table. Strains used in this study.
Strain	Genotype	Source
Trichoderma guizhouense NJAU4742	Wild type
Δfph1	Wild type NJAU4742, OPB36558::hph	This study
fph1C	Δfph1 transformed with the plasmid containing the full lengthof the fph1 gene and the selevtive marker G418	This study
Δatf1	Wild type NJAU4742, OPB40254::hph	(Li et al., 2023)
Δhog1	Wild type NJAU4742, OPB38173::hph	(Li et al., 2021)
HOG1-eGFP	Wild type NJAU4742 transformed with the cassette containing atf1 (p )::atf1 ::eGFP ::hph	(Li et al., 2021)
Tgmcherry	Wild type NJAU4742 transformed with the cassette containing hph::cdna1 (p )::mCherry	This study
fluGOE	Wild type NJAU4742 transformed with the cassette containing hph::cdna1 (p )::fluG	This study
fluG-likeOE	Wild type NJAU4742 transformed with the cassette containing hph::cdna1 (p )::fluG-like	This study
