# Supplementary material for: Red and far-red light improve the antagonistic ability of Trichoderma guizhouense against phytopathogenic fungi by promoting phytochrome-dependent aerial hyphal growth
Source: PLoS Genet. 2024 May 20;20(5):e1011282. doi: 10.1371/journal.pgen.1011282 (PMC11142658; doi:10.1371/journal.pgen.1011282)
Supplement: S2 Table — (XLSX) [file pgen.1011282.s010.xlsx]

## Sheet: S2 Table 
S2 Table. Primers used in this study
primers' names	Sequence (from 5' to 3')	Description
fph1_UF	GACGGCCAGTGAATTCTAGACGGTGTTTCCTGTAGTTT	Construction of the Δfph1 mutant
fph1_UR	GTAGCTCTCGGATCCATCTGAGCGGTTGCTTGTTA
fph1_hphF	AGCAACCGCTCAGAT CGAGAGCTACCTTACATC
fph1_hphR	ACAGGTATTTCCGTA GGGTACTATGGCTTAGAT
fph1_DF	CATAGTACCCTCGAGTACGGAAATACCTGTGGGC
fph1_DR	TGATTACGCCAAGCTTTCACTTAGCAACCTTCACCTC
fph1-probe1-F	AATAGACGGTGTTTCCTGTAGTTT	Verification for the positive mutant Δfph1
fph1-probe1-R	GCGGTGAGTTCAGGCTTTT
fph1-probe2-F	GCCGTGGTTGGCTTGTAT
fph1-probe2-R	CGTATGGAGGTCCTATCCTTTATC
fph1-probe3-F	ATAGCTGGCGAAGTGGTGTAAG
fph1-probe3-R	CACGGCGGTATGGATTGTATT
fph1-C-gene-F	GACGGCCAGTGAATTC CTGAAGATTGGTCGTGCGTAT	Construction of the Δfph1C mutant
fph1-C-gene-R	AGGAAATCAAAGCCG AGCAGGCAAGTCTACTACCATTTC
fph1-C-G418-F	GTAGACTTGCCTGCT CGGCTTTGATTTCCTTCAGG
fph1-C-G418-R	TGATTACGCCAAGCTT TCTAAACAAGTGTACCTGTGCAT
fph1-C-probe1-F	ACCTTGCGATGCACCTAA	Verification for the positive mutant Δfph1C
fph1-C-probe1-R	TCGGCTATCACCCAGAAC
fph1-C-probe2-F	AAAATAGCGGACCACAGGA
fph1-C-probe2-R	GTACGCTTCATCATCCTCACTC
S-fph1-UF	AGCAGATGTTTGAGAAGCTCTCAT	Southern blot probe 1 for Δfph1
S-fph1-UR	TATCTTGTCAATTCCCGGTAG
S-fph1-DF	ACACTTCGAGAAGGCACCA	Southern blot probe 2 for Δfph1
S-fph1-DR	ATTCTTCTGTACCAACTTGCTCG
fluGOE-F	CCAACAACTTCTCTCATCGATATGTCCCCGGAAACAATTG	Construction of the fluGOE mutant
fluGOE-R	CTTGCATGCCTGCAGGTCGACAATGGTTTGTTACAAGACACATCG
fluG-likeOE-F	CCAACAACTTCTCTCATCGATATGGATCCCAACGAGACCAA	Construction of the fluG-likeOE mutant
fluG-likeOE-R	CTTGCATGCCTGCAGGTCGACGGAACTGTTCGCCGAGAAAAT
mCherry-F	CCAACAACTTCTCTCATCGAT ATGGTGAGCAAGGGCGAG	Construction of the TgmCherry mutant
mCherry-R	TGCCGTTAAT TCAATGATGATGATGATGATGGTC
mCherry-ter-F	TCATCATTGA ATTAACGGCATCATTGTCGAAA
mCherry-ter-R	CTTGCATGCCTGCAGGTCGAC GTTCATGGGTCAGGGTGGTC
T37-F	GTGGCGTCCTTGGTCATTG	Absolute quantitative PCR of Trichoderma strains
T37-R	ACACAGAGCGTAGGCATAGAT
qPCR-ccgA-F	GGTTCAGCAGGCCACCTCT	RT-PCR
qPCR-ccgA-R	GACTCGTCCATCTTGTCACCAA
qPCR-OPB41918-F	CCCCAGACGGTGTACTTTGTTG
qPCR-OPB41918-R	GGCTCTGTGCCCTCCTGATA
qPCR-OPB43675-F	TCCACCGCTTCGACGATTA
qPCR-OPB43675-R	GGCCGTGGCATTGTACTTCT
qPCR-OPB38233-F	GAAAAGACCAACGCAAACACG
qPCR-OPB38233-R	CAAATTTACATCACCTAATGGCACA
qPCR-OPB40428-F	TTTGGTGCTGCTACCTCCAAC
qPCR-OPB40428-R	CGCGGGCATCAAGATAAGAC
qPCR-OPB37454-F	CACCGCGAGAATCTAGGCC
qPCR-OPB37454-R	TGGAGTCGAAAGTTCCACCAG
qPCR-OPB40333-F	CGGCTTGCTGATGCTCGTC
qPCR-OPB40333-R	CTGGCTGTATCGCCTGTGC
qPCR-OPB42669-F	TCTGACAGTCAAGCCAGACAACT
qPCR-OPB42669-R	CTGAGACAACGGAGGGAGTAGA
qPCR-OPB41717-F	TCGTCTGTGCCATCATCGTCC
qPCR-OPB41717-R	GGTACCCGCAGCCATAGTGA
qPCR-OPB36846-F	TGACTTTGATACAGCGGATTTATTG
qPCR-OPB36846-R	GGCCTTTGTCTCGTCGTTGAT
qPCR-OPB36585-F	CCATCGCCATGTCTGAACCTC
qPCR-OPB36585-R	TTTCCACGCTGTCTGCTGTG
qPCR-fluG-F	GGCATGTTACAGCGCCTTCC
qPCR-fluG-R	TCGGCACTACACGGTTCTCG
qPCR-fluG-like-F	CGACGCATTCCAGAGTGAGG
qPCR-fluG-like-R	CCAGTCCGTGGCGAGTAAAT
Foc-F-RT	TAGTCACTTTCCCTTCAATCGC	Absolute quantitative PCR of F. oxysporum
Foc-R-RT	CTC AAGTGGCGGGGTAAGT
Aal-F	GTGCCTTCCCCCAAGGTCTCCG	Absolute quantitative PCR of A. alternata
Aal-R	CGGAAACGAGGTGGTTCAGGTC
