# Supplementary material for: Red and far-red light improve the antagonistic ability of Trichoderma guizhouense against phytopathogenic fungi by promoting phytochrome-dependent aerial hyphal growth
Source: PLoS Genet. 2024 May 20;20(5):e1011282. doi: 10.1371/journal.pgen.1011282 (PMC11142658; doi:10.1371/journal.pgen.1011282)
Supplement: S3 Table — (XLSX) [file pgen.1011282.s011.xlsx]

## Sheet: Sheet1
S3 Table. Top 10 GO term enriched among DEGs of wild type under red light .
id	gene number	qvalue	per	ratio	class	ID	Descrption	Pvalue	Qvalue	Up	Down	fg_num	bg_num
GO:0003824 catalytic activity	124	3.56968e-10	92.537	0.047	Molecular Function	GO:0003824	catalytic activity	3.05101e-12	3.56968e-10	45	79	124	2666
GO:0044710 single-organism metabolic process	74	2.55547e-06	59.677	0.049	Biological Process	GO:0044710	single-organism metabolic process	1.02629e-08	2.55547e-06	25	49	74	1517
GO:0004553 hydrolase activity, hydrolyzing O-glycosyl compounds	12	0.000825416	8.955	0.148	Molecular Function	GO:0004553	hydrolase activity, hydrolyzing O-glycosyl compounds	1.41097e-05	0.000825416	6	6	12	81
GO:0016798 hydrolase activity, acting on glycosyl bonds	13	0.0019146	9.701	0.123	Molecular Function	GO:0016798	hydrolase activity, acting on glycosyl bonds	4.90924e-05	0.0019146	6	7	13	106
GO:0030312 external encapsulating structure	3	0.00253249	12	0.25	Cellular Component	GO:0030312	external encapsulating structure	0.000110108	0.00253249	1	2	3	12
GO:0016491 oxidoreductase activity	29	0.00267547	21.642	0.07	Molecular Function	GO:0016491	oxidoreductase activity	9.14692e-05	0.00267547	7	22	29	413
GO:0044699 single-organism process	95	0.0109802	76.613	0.036	Biological Process	GO:0044699	single-organism process	8.81944e-05	0.0109802	38	57	95	2627
GO:0000166 nucleotide binding	13	0.0323575	9.701	0.086	Molecular Function	GO:0000166	nucleotide binding	0.00165936	0.0323575	6	7	13	151
GO:1901265 nucleoside phosphate binding	13	0.0323575	9.701	0.086	Molecular Function	GO:1901265	nucleoside phosphate binding	0.00165936	0.0323575	6	7	13	151
GO:0032553 ribonucleotide binding	5	0.0371582	3.731	0.179	Molecular Function	GO:0032553	ribonucleotide binding	0.00222314	0.0371582	4	1	5	28
S3 Table. Top 10 GO term enriched among DEGs of wild type under far red light .
id	gene number	qvalue	per	ratio	class	ID	Descrption	Pvalue	Qvalue	Up	Down	fg_num	bg_num
GO:0031224 intrinsic component of membrane	34	2.71127e-08	53.968	0.059	Cellular Component	GO:0031224	intrinsic component of membrane	6.4554e-10	2.71127e-08	30	4	34	576
GO:0044425 membrane part	35	4.00196e-07	55.556	0.051	Cellular Component	GO:0044425	membrane part	1.9057e-08	4.00196e-07	30	5	35	687
GO:0016020 membrane	37	7.68348e-06	58.73	0.043	Cellular Component	GO:0016020	membrane	5.4882e-07	7.68348e-06	32	5	37	857
GO:0003824 catalytic activity	167	1.45745e-05	83.92	0.063	Molecular Function	GO:0003824	catalytic activity	9.65197e-08	1.45745e-05	94	73	167	2666
GO:0016798 hydrolase activity, acting on glycosyl bonds	18	0.00017953	9.045	0.17	Molecular Function	GO:0016798	hydrolase activity, acting on glycosyl bonds	4.08598e-06	0.00017953	13	5	18	106
GO:0000166 nucleotide binding	22	0.00017953	11.055	0.146	Molecular Function	GO:0000166	nucleotide binding	4.75577e-06	0.00017953	14	8	22	151
GO:1901265 nucleoside phosphate binding	22	0.00017953	11.055	0.146	Molecular Function	GO:1901265	nucleoside phosphate binding	4.75577e-06	0.00017953	14	8	22	151
GO:0004553 hydrolase activity, hydrolyzing O-glycosyl compounds	15	0.000272927	7.538	0.185	Molecular Function	GO:0004553	hydrolase activity, hydrolyzing O-glycosyl compounds	9.03733e-06	0.000272927	11	4	15	81
GO:0016491 oxidoreductase activity	37	0.00747749	18.593	0.09	Molecular Function	GO:0016491	oxidoreductase activity	0.000297119	0.00747749	14	23	37	413
GO:0016614 oxidoreductase activity, acting on CH-OH group of donors	14	0.012421	7.035	0.136	Molecular Function	GO:0016614	oxidoreductase activity, acting on CH-OH group of donors	0.000575808	0.012421	9	5	14	103
